# Supplementary material for: Adenosine Receptor mRNA Expression in Frontal Cortical Neurons in Schizophrenia
Source: Cells. 2023 Dec 22;13(1):32. doi: 10.3390/cells13010032 (PMC10778287; doi:10.3390/cells13010032)
Supplement: Supplementary file 1 [file cells-13-00032-s001.zip]

Archive with 1 entries (1 files):
- cells-2722181-supplementary.pdf
